# Supplementary material for: Development of a Simple and Validated LC–MS/MS Method for Quantitative Determination of Ketotifen in Beagle Dog Plasma and Its Application to Bioequivalence Study of Ketotifen Syrup Dosage Form
Source: Molecules. 2024 Sep 23;29(18):4505. doi: 10.3390/molecules29184505 (PMC11433888; doi:10.3390/molecules29184505)
Supplement: Supplementary file 1 [file molecules-29-04505-s001.zip]

Archive with 1 entries (1 files):
- molecules-3200867-supplementary.pdf
